# Supplementary material for: Technological and Functional Characteristics of Lactic Acid Bacteria from Traditional Serbian Cheeses
Source: Foods. 2024 Dec 26;14(1):38. doi: 10.3390/foods14010038 (PMC11719953; doi:10.3390/foods14010038)
Supplement: Supplementary file 1 [file foods-14-00038-s001.zip]

Archive with 1 entries (1 files):
- foods-3395863-supplementary.pdf
